# Supplementary material for: Refractory Hypotension in a Late-Onset Mitochondrial Encephalomyopathy, Lactic Acidosis, and Stroke-like Episodes (MELAS) Male with m.3243 A>G Mutation: A Case Report
Source: Brain Sci. 2023 Jul 17;13(7):1080. doi: 10.3390/brainsci13071080 (PMC10377322; doi:10.3390/brainsci13071080)
Supplement: Supplementary file 1 [file brainsci-13-01080-s001.zip]

Archive with 1 entries (1 files):
- brainsci-2461240-supplementary.pdf
